# Supplementary material for: A Performance-Enhanced Liquid Metal-Based Microheater with Parallel Ventilating Side-Channels
Source: Micromachines (Basel). 2020 Jan 24;11(2):133. doi: 10.3390/mi11020133 (PMC7074615; doi:10.3390/mi11020133)
Supplement: Supplementary file 1 [file micromachines-11-00133-s001.zip]

Archive with 2 entries (2 files):
- Supplementary Video-2.wmv
- Supplementary Video-1.wmv
